# Supplementary material for: Health-Related Quality of Life (HRQoL) of Residents with Persistent Lower Respiratory Symptoms or Asthma Following a Sulphur Stockpile Fire Incident
Source: Int J Environ Res Public Health. 2022 Mar 2;19(5):2915. doi: 10.3390/ijerph19052915 (PMC8910352; doi:10.3390/ijerph19052915)
Supplement: Supplementary file 1 [file ijerph-19-02915-s001.zip]

Archive with 2 entries (2 files):
- Supplementary Table S2.pdf
- Supplementary Tables S1.pdf
